# Supplementary material for: The Role of Caregivers in Supporting Personal Recovery in Youth with Mental Health Concerns
Source: Children (Basel). 2025 Jun 17;12(6):787. doi: 10.3390/children12060787 (PMC12192533; doi:10.3390/children12060787)
Supplement: Supplementary file 1 [file children-12-00787-s001.zip]

Archive with 1 entries (1 files):
- children-3621277-supplementary.pdf
